# Supplementary material for: The Effect of Plastic-Related Compounds on Transcriptome-Wide Gene Expression on CYP2C19-Overexpressing HepG2 Cells
Source: Molecules. 2023 Aug 8;28(16):5952. doi: 10.3390/molecules28165952 (PMC10459118; doi:10.3390/molecules28165952)
Supplement: Supplementary file 1 [file molecules-28-05952-s001.zip]

Archive with 1 entries (1 files):
- molecules-2531193-supplementary.pdf
